# Supplementary material for: Parallel processing in speech perception with local and global representations of linguistic context
Source: eLife. 2022 Jan 21;11:e72056. doi: 10.7554/eLife.72056 (PMC8830882; doi:10.7554/eLife.72056)
Supplement: Figure 4—source data 1. [file elife-72056-fig4-data1.zip › Figure 4Source Data 1.txt]

level	hemi	t_max	p
sentence	lh	7.858060146859132	0.001221001221001221
sentence	rh	7.401114354315282	0.001221001221001221
sentence	lh vs rh (all)	-1.9250559365861517	0.9711843711843712
sentence	lh vs rh (right-handers)	4.343171579698485	0.11284807034684904
word	lh	7.264035321822513	0.0007326007326007326
word	rh	12.67748378976618	0.0
word	lh vs rh (all)	-5.6571777017791955	0.00757020757020757
word	lh vs rh (right-handers)	-5.275918506325694	0.0180752320468979
sublexical	lh	6.163941573920159	0.00463980463980464
sublexical	rh	9.834784675944393	0.0
sublexical	lh vs rh (all)	-5.320255212499393	0.002686202686202686
sublexical	lh vs rh (right-handers)	-4.2386271555120665	0.0356619443087445
acoustic_envelopes	lh	11.846152832632637	0.0
acoustic_envelopes	rh	13.341701169269978	0.0
acoustic_envelopes	lh vs rh (all)	-6.278645810742196	0.0007326007326007326
acoustic_envelopes	lh vs rh (right-handers)	-5.733092594723986	0.0014655593551538837
acoustic_onsets	lh	8.062867138517593	0.0002442002442002442
acoustic_onsets	rh	9.49403401881241	0.0
acoustic_onsets	lh vs rh (all)	-8.53868522481284	0.0002442002442002442
acoustic_onsets	lh vs rh (right-handers)	-7.929050752032505	0.0014655593551538837
