# Supplementary material for: Parallel processing in speech perception with local and global representations of linguistic context
Source: eLife. 2022 Jan 21;11:e72056. doi: 10.7554/eLife.72056 (PMC8830882; doi:10.7554/eLife.72056)
Supplement: Figure 4—source data 2. [file elife-72056-fig4-data2.zip › Figure 4Source Data 2.txt]

subject	hemi	term	handedness	perc
R2349	lh	sentence-surprisal	R	0.01133993229336597
R2614	lh	sentence-surprisal	R	0.36122886407097865
R2635	lh	sentence-surprisal	R	0.5894324689485007
R2650	lh	sentence-surprisal	R	0.27117393698034903
R2652	lh	sentence-surprisal	R	0.14998379479111684
R2655	lh	sentence-surprisal	R	0.1734800326676001
R2657	lh	sentence-surprisal	R	0.8629911197575968
R2669	lh	sentence-surprisal	R	0.8868574556955164
R2674	lh	sentence-surprisal	R	0.027273708065772617
R2675	lh	sentence-surprisal	R	0.5999029746801544
R2676	lh	sentence-surprisal	L	0.3303471952779171
R2677	lh	sentence-surprisal	R	0.25867873693225246
R2349	rh	sentence-surprisal	R	0.4775808636406812
R2614	rh	sentence-surprisal	R	1.5570118940911821
R2635	rh	sentence-surprisal	R	0.2577934478436675
R2650	rh	sentence-surprisal	R	0.20687054865925245
R2652	rh	sentence-surprisal	R	0.04776588188023546
R2655	rh	sentence-surprisal	R	0.7719652521549073
R2657	rh	sentence-surprisal	R	0.9961813404580433
R2669	rh	sentence-surprisal	R	0.18787222832225153
R2674	rh	sentence-surprisal	R	0.3111738563930765
R2675	rh	sentence-surprisal	R	0.2751141997317548
R2676	rh	sentence-surprisal	L	1.1244781059463853
R2677	rh	sentence-surprisal	R	0.39662241834680745
R2349	lh	sentence-entropy	R	0.17172946699214447
R2614	lh	sentence-entropy	R	0.2542586645635511
R2635	lh	sentence-entropy	R	0.4075615211920931
R2650	lh	sentence-entropy	R	0.3248845872809294
R2652	lh	sentence-entropy	R	0.10993472260229922
R2655	lh	sentence-entropy	R	0.2959297679893456
R2657	lh	sentence-entropy	R	0.5444293168318038
R2669	lh	sentence-entropy	R	0.38358921111310174
R2674	lh	sentence-entropy	R	0.23860424827446128
R2675	lh	sentence-entropy	R	0.8528848065202896
R2676	lh	sentence-entropy	L	0.2774264405281864
R2677	lh	sentence-entropy	R	0.22270624725033136
R2349	rh	sentence-entropy	R	0.033290835530818574
R2614	rh	sentence-entropy	R	0.16273714519004798
R2635	rh	sentence-entropy	R	0.17459244957986644
R2650	rh	sentence-entropy	R	0.16052250193127904
R2652	rh	sentence-entropy	R	0.10860326809597244
R2655	rh	sentence-entropy	R	0.4809144679650267
R2657	rh	sentence-entropy	R	0.47013017031097687
R2669	rh	sentence-entropy	R	0.176298791493415
R2674	rh	sentence-entropy	R	0.14357806246416874
R2675	rh	sentence-entropy	R	0.05202757351782073
R2676	rh	sentence-entropy	L	0.3802837372489431
R2677	rh	sentence-entropy	R	-0.012909920617022883
R2349	lh	word-surprisal	R	0.051479116936347304
R2614	lh	word-surprisal	R	0.011520986176708388
R2635	lh	word-surprisal	R	0.12613314505186238
R2650	lh	word-surprisal	R	-0.014303755307261195
R2652	lh	word-surprisal	R	0.019885537842933242
R2655	lh	word-surprisal	R	0.10569347215071584
R2657	lh	word-surprisal	R	0.05038940482699065
R2669	lh	word-surprisal	R	0.17581596626541296
R2674	lh	word-surprisal	R	0.15902221275722783
R2675	lh	word-surprisal	R	0.04252672358711918
R2676	lh	word-surprisal	L	-0.0021145897366954395
R2677	lh	word-surprisal	R	0.20477014310191094
R2349	rh	word-surprisal	R	0.18946124377390117
R2614	rh	word-surprisal	R	0.32377505832441605
R2635	rh	word-surprisal	R	0.054224355265667934
R2650	rh	word-surprisal	R	0.15995056050730683
R2652	rh	word-surprisal	R	0.04599086477821152
R2655	rh	word-surprisal	R	0.0602726997856969
R2657	rh	word-surprisal	R	0.2026994440112768
R2669	rh	word-surprisal	R	0.11509532814118734
R2674	rh	word-surprisal	R	0.1781713397984442
R2675	rh	word-surprisal	R	0.11159439986251794
R2676	rh	word-surprisal	L	0.24082335275478972
R2677	rh	word-surprisal	R	0.3661792837576161
R2349	lh	word-entropy	R	0.07815895945223274
R2614	lh	word-entropy	R	0.06820374803885619
R2635	lh	word-entropy	R	0.14438632737593313
R2650	lh	word-entropy	R	0.06704140645241348
R2652	lh	word-entropy	R	-0.015819686816765075
R2655	lh	word-entropy	R	0.22866904679543018
R2657	lh	word-entropy	R	0.23517492670379367
R2669	lh	word-entropy	R	0.2998098914619762
R2674	lh	word-entropy	R	0.026826367379249358
R2675	lh	word-entropy	R	0.12457372188451339
R2676	lh	word-entropy	L	0.04147357541902489
R2677	lh	word-entropy	R	0.21160175421838737
R2349	rh	word-entropy	R	0.04907457932591908
R2614	rh	word-entropy	R	0.10938297997122647
R2635	rh	word-entropy	R	0.124394505093317
R2650	rh	word-entropy	R	0.11842959270125217
R2652	rh	word-entropy	R	0.0345392609524567
R2655	rh	word-entropy	R	0.1465819719682692
R2657	rh	word-entropy	R	0.15018751271403985
R2669	rh	word-entropy	R	0.30602739262556605
R2674	rh	word-entropy	R	0.0995248354446054
R2675	rh	word-entropy	R	0.07493828507360369
R2676	rh	word-entropy	L	0.35112691718331784
R2677	rh	word-entropy	R	0.0025382327524015548
R2349	lh	sublexical-surprisal	R	-0.012727096345212581
R2614	lh	sublexical-surprisal	R	0.010045304746477593
R2635	lh	sublexical-surprisal	R	0.04506752129699812
R2650	lh	sublexical-surprisal	R	0.07697287747488848
R2652	lh	sublexical-surprisal	R	0.04999429470170333
R2655	lh	sublexical-surprisal	R	0.13361493357555415
R2657	lh	sublexical-surprisal	R	0.1041511017721976
R2669	lh	sublexical-surprisal	R	0.09273976717029264
R2674	lh	sublexical-surprisal	R	0.07262472293197558
R2675	lh	sublexical-surprisal	R	0.05730680948928734
R2676	lh	sublexical-surprisal	L	0.015713808371818138
R2677	lh	sublexical-surprisal	R	0.12254668540041047
R2349	rh	sublexical-surprisal	R	0.09918047951226606
R2614	rh	sublexical-surprisal	R	0.3334149591296702
R2635	rh	sublexical-surprisal	R	0.02104400509286891
R2650	rh	sublexical-surprisal	R	0.05883263915929862
R2652	rh	sublexical-surprisal	R	0.00986323180566244
R2655	rh	sublexical-surprisal	R	0.15893404340455586
R2657	rh	sublexical-surprisal	R	0.1255545563386756
R2669	rh	sublexical-surprisal	R	0.05471926058547608
R2674	rh	sublexical-surprisal	R	0.18324859146749564
R2675	rh	sublexical-surprisal	R	0.11856719966085415
R2676	rh	sublexical-surprisal	L	0.27305860165264884
R2677	rh	sublexical-surprisal	R	0.11010331450465773
R2349	lh	sublexical-entropy	R	0.026055416183647123
R2614	lh	sublexical-entropy	R	0.0685777882838349
R2635	lh	sublexical-entropy	R	0.041647513254658444
R2650	lh	sublexical-entropy	R	0.004877239110413498
R2652	lh	sublexical-entropy	R	0.036874433319644365
R2655	lh	sublexical-entropy	R	0.06760375938487063
R2657	lh	sublexical-entropy	R	0.05575581515577437
R2669	lh	sublexical-entropy	R	0.34401010487315486
R2674	lh	sublexical-entropy	R	0.028738487483265157
R2675	lh	sublexical-entropy	R	0.05398695977558959
R2676	lh	sublexical-entropy	L	0.0011375621386639188
R2677	lh	sublexical-entropy	R	0.06349254184261308
R2349	rh	sublexical-entropy	R	0.053766444951307925
R2614	rh	sublexical-entropy	R	0.2975997963187859
R2635	rh	sublexical-entropy	R	0.13331407913465876
R2650	rh	sublexical-entropy	R	0.06625344148867612
R2652	rh	sublexical-entropy	R	0.04944361623022343
R2655	rh	sublexical-entropy	R	0.3572131806339572
R2657	rh	sublexical-entropy	R	0.40763314075294244
R2669	rh	sublexical-entropy	R	0.16798491503295032
R2674	rh	sublexical-entropy	R	0.17811538619956138
R2675	rh	sublexical-entropy	R	0.19362837775982583
R2676	rh	sublexical-entropy	L	0.31094393343387666
R2677	rh	sublexical-entropy	R	0.08136444722107836
R2349	lh	sentence-cohort_entropy	R	-0.005973546194320992
R2614	lh	sentence-cohort_entropy	R	0.035595474867587455
R2635	lh	sentence-cohort_entropy	R	0.06751817063912147
R2650	lh	sentence-cohort_entropy	R	0.048280972021084084
R2652	lh	sentence-cohort_entropy	R	0.03461397748135285
R2655	lh	sentence-cohort_entropy	R	-0.009306948908860413
R2657	lh	sentence-cohort_entropy	R	0.15986245949288902
R2669	lh	sentence-cohort_entropy	R	0.0648447022239228
R2674	lh	sentence-cohort_entropy	R	0.09998768309406171
R2675	lh	sentence-cohort_entropy	R	0.3014701670561385
R2676	lh	sentence-cohort_entropy	L	0.07709162836688446
R2677	lh	sentence-cohort_entropy	R	0.12068870423391252
R2349	rh	sentence-cohort_entropy	R	0.005905089240020663
R2614	rh	sentence-cohort_entropy	R	0.03697313898413077
R2635	rh	sentence-cohort_entropy	R	0.11139050903531157
R2650	rh	sentence-cohort_entropy	R	0.014759448440801844
R2652	rh	sentence-cohort_entropy	R	0.042666536383952666
R2655	rh	sentence-cohort_entropy	R	-0.046253335305002426
R2657	rh	sentence-cohort_entropy	R	0.16662126300078386
R2669	rh	sentence-cohort_entropy	R	0.03313061405894143
R2674	rh	sentence-cohort_entropy	R	0.005386448254497932
R2675	rh	sentence-cohort_entropy	R	0.009079972758954634
R2676	rh	sentence-cohort_entropy	L	0.0491890996015738
R2677	rh	sentence-cohort_entropy	R	0.03380211246688991
R2349	lh	sentence-phoneme_entropy	R	0.0417900213739456
R2614	lh	sentence-phoneme_entropy	R	0.12036565826989296
R2635	lh	sentence-phoneme_entropy	R	0.14896649585002697
R2650	lh	sentence-phoneme_entropy	R	0.09567385085953929
R2652	lh	sentence-phoneme_entropy	R	0.025922046176548367
R2655	lh	sentence-phoneme_entropy	R	0.06079199574841179
R2657	lh	sentence-phoneme_entropy	R	0.1614276798373463
R2669	lh	sentence-phoneme_entropy	R	0.1719428005060149
R2674	lh	sentence-phoneme_entropy	R	0.0322916997580366
R2675	lh	sentence-phoneme_entropy	R	0.10936330248656649
R2676	lh	sentence-phoneme_entropy	L	0.040090422111125276
R2677	lh	sentence-phoneme_entropy	R	0.011846073009893966
R2349	rh	sentence-phoneme_entropy	R	0.028295499877570268
R2614	rh	sentence-phoneme_entropy	R	0.09015248348130718
R2635	rh	sentence-phoneme_entropy	R	0.04598802257699635
R2650	rh	sentence-phoneme_entropy	R	0.04146574712808131
R2652	rh	sentence-phoneme_entropy	R	0.02287117819398295
R2655	rh	sentence-phoneme_entropy	R	0.2286920351610794
R2657	rh	sentence-phoneme_entropy	R	0.13316474386798793
R2669	rh	sentence-phoneme_entropy	R	0.07627763042870842
R2674	rh	sentence-phoneme_entropy	R	0.03870658274193272
R2675	rh	sentence-phoneme_entropy	R	0.03992933021062241
R2676	rh	sentence-phoneme_entropy	L	0.1929777325208487
R2677	rh	sentence-phoneme_entropy	R	0.005855902910092526
R2349	lh	word-cohort_entropy	R	0.029122858221287535
R2614	lh	word-cohort_entropy	R	0.006802342924816596
R2635	lh	word-cohort_entropy	R	0.04448867046413933
R2650	lh	word-cohort_entropy	R	0.01047610664911793
R2652	lh	word-cohort_entropy	R	-0.013973900865073597
R2655	lh	word-cohort_entropy	R	0.04342358271928889
R2657	lh	word-cohort_entropy	R	0.05951356058774009
R2669	lh	word-cohort_entropy	R	0.07321788357364106
R2674	lh	word-cohort_entropy	R	-0.010886458817553206
R2675	lh	word-cohort_entropy	R	0.02247552028761603
R2676	lh	word-cohort_entropy	L	0.019934791795924528
R2677	lh	word-cohort_entropy	R	0.016792272594517415
R2349	rh	word-cohort_entropy	R	0.028623205521537277
R2614	rh	word-cohort_entropy	R	0.017994328664820248
R2635	rh	word-cohort_entropy	R	0.06189850304090623
R2650	rh	word-cohort_entropy	R	0.07174960437974678
R2652	rh	word-cohort_entropy	R	0.0006148665838490583
R2655	rh	word-cohort_entropy	R	0.006801344322185757
R2657	rh	word-cohort_entropy	R	0.030997143380567405
R2669	rh	word-cohort_entropy	R	0.08069746170465633
R2674	rh	word-cohort_entropy	R	-0.005631207912005904
R2675	rh	word-cohort_entropy	R	0.0657074438474466
R2676	rh	word-cohort_entropy	L	0.06128522286684439
R2677	rh	word-cohort_entropy	R	0.007101320343383801
R2349	lh	word-phoneme_entropy	R	0.00448591784381549
R2614	lh	word-phoneme_entropy	R	0.05027829738441643
R2635	lh	word-phoneme_entropy	R	0.035953562251758414
R2650	lh	word-phoneme_entropy	R	0.026783326512038626
R2652	lh	word-phoneme_entropy	R	0.007504269042783219
R2655	lh	word-phoneme_entropy	R	0.0649564088036878
R2657	lh	word-phoneme_entropy	R	0.10760497707426152
R2669	lh	word-phoneme_entropy	R	0.09311953972863894
R2674	lh	word-phoneme_entropy	R	0.03994810603429269
R2675	lh	word-phoneme_entropy	R	0.050834704096228096
R2676	lh	word-phoneme_entropy	L	0.010245437083044684
R2677	lh	word-phoneme_entropy	R	0.11632818316922801
R2349	rh	word-phoneme_entropy	R	0.01644408042812443
R2614	rh	word-phoneme_entropy	R	0.08638518301109652
R2635	rh	word-phoneme_entropy	R	0.0730269480054777
R2650	rh	word-phoneme_entropy	R	0.04614382038108501
R2652	rh	word-phoneme_entropy	R	0.03619108512897743
R2655	rh	word-phoneme_entropy	R	0.06607103340344204
R2657	rh	word-phoneme_entropy	R	0.08241533392072593
R2669	rh	word-phoneme_entropy	R	0.11126003530566005
R2674	rh	word-phoneme_entropy	R	0.06226696442380245
R2675	rh	word-phoneme_entropy	R	-5.4430729331373404e-05
R2676	rh	word-phoneme_entropy	L	0.22720260845722867
R2677	rh	word-phoneme_entropy	R	-0.017852601297914945
R2349	lh	sentence	R	0.26648215346646165
R2614	lh	sentence	R	0.75816656470813
R2635	lh	sentence	R	1.4214805559921826
R2650	lh	sentence	R	0.7795515873488684
R2652	lh	sentence	R	0.34708778531680706
R2655	lh	sentence	R	0.6079205100671845
R2657	lh	sentence	R	1.9070145083720584
R2669	lh	sentence	R	1.9900953353808652
R2674	lh	sentence	R	0.40723727155730033
R2675	lh	sentence	R	2.0760389980327636
R2676	lh	sentence	L	0.9256590598854553
R2677	lh	sentence	R	0.9826258789550398
R2349	rh	sentence	R	0.7864369233074439
R2614	rh	sentence	R	2.349354133173151
R2635	rh	sentence	R	0.6077124524633141
R2650	rh	sentence	R	0.5263654679758979
R2652	rh	sentence	R	0.203772308790784
R2655	rh	sentence	R	1.8291456109957351
R2657	rh	sentence	R	2.3848435660421834
R2669	rh	sentence	R	0.6773252322229724
R2674	rh	sentence	R	0.6934693195017276
R2675	rh	sentence	R	0.5509414192177673
R2676	rh	sentence	L	2.264429184342251
R2677	rh	sentence	R	0.6396664949414157
R2349	lh	word	R	0.174749564435444
R2614	lh	word	R	0.11674831918154158
R2635	lh	word	R	0.30336234310675647
R2650	lh	word	R	0.10710645397395936
R2652	lh	word	R	0.01881958446622938
R2655	lh	word	R	0.3997942416761263
R2657	lh	word	R	0.3382570788225227
R2669	lh	word	R	0.5145709688019529
R2674	lh	word	R	0.2285744596998682
R2675	lh	word	R	0.21331018031550644
R2676	lh	word	L	0.06541694824722963
R2677	lh	word	R	0.626592420538753
R2349	rh	word	R	0.2952456045748861
R2614	rh	word	R	0.5073033104427711
R2635	rh	word	R	0.2608605224352372
R2650	rh	word	R	0.30681293026729206
R2652	rh	word	R	0.10343117227764988
R2655	rh	word	R	0.22582106027118024
R2657	rh	word	R	0.4092276029257767
R2669	rh	word	R	0.48745657035522744
R2674	rh	word	R	0.3333371371862769
R2675	rh	word	R	0.25027744964925613
R2676	rh	word	L	0.5710550092054721
R2677	rh	word	R	0.4352093569684118
R2349	lh	sublexical	R	0.044832529343519195
R2614	lh	sublexical	R	0.07861698321220753
R2635	lh	sublexical	R	0.07811186138000432
R2650	lh	sublexical	R	0.08129194578822277
R2652	lh	sublexical	R	0.09343477957958833
R2655	lh	sublexical	R	0.22764621196601914
R2657	lh	sublexical	R	0.18763824234411
R2669	lh	sublexical	R	0.49082861659209825
R2674	lh	sublexical	R	0.10522036484368286
R2675	lh	sublexical	R	0.13089087966618734
R2676	lh	sublexical	L	0.004678013548753882
R2677	lh	sublexical	R	0.20300536282315462
R2349	rh	sublexical	R	0.18666604257321423
R2614	rh	sublexical	R	0.6762834006879545
R2635	rh	sublexical	R	0.1355325417625332
R2650	rh	sublexical	R	0.14725946467649476
R2652	rh	sublexical	R	0.07109174376694458
R2655	rh	sublexical	R	0.5607375476776629
R2657	rh	sublexical	R	0.5220789108936974
R2669	rh	sublexical	R	0.23862689848851287
R2674	rh	sublexical	R	0.43159490223493835
R2675	rh	sublexical	R	0.2809835470729838
R2676	rh	sublexical	L	0.7710235911605015
R2677	rh	sublexical	R	0.24423831884178435
R2349	lh	gammatone-8	R	1.7797715777871788
R2614	lh	gammatone-8	R	5.522281405725463
R2635	lh	gammatone-8	R	3.3789711759458894
R2650	lh	gammatone-8	R	1.9747587077990743
R2652	lh	gammatone-8	R	0.9229028319468147
R2655	lh	gammatone-8	R	3.4455179419445767
R2657	lh	gammatone-8	R	5.402798619914384
R2669	lh	gammatone-8	R	4.049241894572192
R2674	lh	gammatone-8	R	2.6119901312149554
R2675	lh	gammatone-8	R	5.31711768478514
R2676	lh	gammatone-8	L	1.5433352539871341
R2677	lh	gammatone-8	R	7.518599151176038
R2349	rh	gammatone-8	R	10.068301375992665
R2614	rh	gammatone-8	R	8.250243147253
R2635	rh	gammatone-8	R	4.307738303688932
R2650	rh	gammatone-8	R	1.4651233049197239
R2652	rh	gammatone-8	R	2.3923779365605644
R2655	rh	gammatone-8	R	8.034166118328358
R2657	rh	gammatone-8	R	6.243125746721432
R2669	rh	gammatone-8	R	5.24695782997092
R2674	rh	gammatone-8	R	8.09239461143696
R2675	rh	gammatone-8	R	6.222572775176146
R2676	rh	gammatone-8	L	10.740938619258785
R2677	rh	gammatone-8	R	5.735037999240241
R2349	lh	gammatone-edge30-8	R	5.132979143742768
R2614	lh	gammatone-edge30-8	R	6.207653293126082
R2635	lh	gammatone-edge30-8	R	1.3733838528067843
R2650	lh	gammatone-edge30-8	R	1.3752463326852968
R2652	lh	gammatone-edge30-8	R	1.826102793385577
R2655	lh	gammatone-edge30-8	R	5.798798070448739
R2657	lh	gammatone-edge30-8	R	7.9065372006905825
R2669	lh	gammatone-edge30-8	R	13.346565345169536
R2674	lh	gammatone-edge30-8	R	2.6837961059151927
R2675	lh	gammatone-edge30-8	R	7.570865820771588
R2676	lh	gammatone-edge30-8	L	1.130876732044149
R2677	lh	gammatone-edge30-8	R	4.225791026044612
R2349	rh	gammatone-edge30-8	R	13.176232027605275
R2614	rh	gammatone-edge30-8	R	6.192801547672303
R2635	rh	gammatone-edge30-8	R	5.369278395338262
R2650	rh	gammatone-edge30-8	R	1.2675239675917598
R2652	rh	gammatone-edge30-8	R	5.596356825220943
R2655	rh	gammatone-edge30-8	R	10.393551958426709
R2657	rh	gammatone-edge30-8	R	9.184655488077341
R2669	rh	gammatone-edge30-8	R	9.248313226811291
R2674	rh	gammatone-edge30-8	R	7.867951098855882
R2675	rh	gammatone-edge30-8	R	15.206757531316082
R2676	rh	gammatone-edge30-8	L	11.220259586490211
R2677	rh	gammatone-edge30-8	R	7.4364969455828955
