# Supplementary material for: Parallel processing in speech perception with local and global representations of linguistic context
Source: eLife. 2022 Jan 21;11:e72056. doi: 10.7554/eLife.72056 (PMC8830882; doi:10.7554/eLife.72056)
Supplement: Figure 5—source data 1. [file elife-72056-fig5-data1.zip]

Archive with 1 entries (1 files):
- Figure 5Source Data 1.txt
