# Supplementary material for: Parallel processing in speech perception with local and global representations of linguistic context
Source: eLife. 2022 Jan 21;11:e72056. doi: 10.7554/eLife.72056 (PMC8830882; doi:10.7554/eLife.72056)
Supplement: Figure 5—source data 1. [file elife-72056-fig5-data1.zip › Figure 5Source Data 1.txt]

subject	handedness	term	t_peak
R2349	R	sentence-cohort_entropy	0.046
R2614	R	sentence-cohort_entropy	0.149
R2635	R	sentence-cohort_entropy	0.046
R2650	R	sentence-cohort_entropy	0.073
R2652	R	sentence-cohort_entropy	0.068
R2655	R	sentence-cohort_entropy	0.061
R2657	R	sentence-cohort_entropy	0.045
R2669	R	sentence-cohort_entropy	0.059
R2674	R	sentence-cohort_entropy	0.065
R2675	R	sentence-cohort_entropy	-0.023
R2676	L	sentence-cohort_entropy	0.073
R2677	R	sentence-cohort_entropy	0.056
R2349	R	sentence-phoneme_entropy	0.113
R2614	R	sentence-phoneme_entropy	0.149
R2635	R	sentence-phoneme_entropy	0.086
R2650	R	sentence-phoneme_entropy	0.131
R2652	R	sentence-phoneme_entropy	0.076
R2655	R	sentence-phoneme_entropy	0.133
R2657	R	sentence-phoneme_entropy	0.066
R2669	R	sentence-phoneme_entropy	0.127
R2674	R	sentence-phoneme_entropy	0.057
R2675	R	sentence-phoneme_entropy	0.068
R2676	L	sentence-phoneme_entropy	0.127
R2677	R	sentence-phoneme_entropy	0.149
R2349	R	sentence-surprisal	0.07
R2614	R	sentence-surprisal	0.09
R2635	R	sentence-surprisal	0.069
R2650	R	sentence-surprisal	0.089
R2652	R	sentence-surprisal	0.076
R2655	R	sentence-surprisal	0.149
R2657	R	sentence-surprisal	0.075
R2669	R	sentence-surprisal	0.068
R2674	R	sentence-surprisal	0.048
R2675	R	sentence-surprisal	0.049
R2676	L	sentence-surprisal	0.061
R2677	R	sentence-surprisal	0.067
R2349	R	word-cohort_entropy	0.11
R2614	R	word-cohort_entropy	0.107
R2635	R	word-cohort_entropy	0.089
R2650	R	word-cohort_entropy	0.098
R2652	R	word-cohort_entropy	0.061
R2655	R	word-cohort_entropy	0.084
R2657	R	word-cohort_entropy	0.072
R2669	R	word-cohort_entropy	0.077
R2674	R	word-cohort_entropy	0.059
R2675	R	word-cohort_entropy	0.081
R2676	L	word-cohort_entropy	0.042
R2677	R	word-cohort_entropy	0.13
R2349	R	word-phoneme_entropy	0.113
R2614	R	word-phoneme_entropy	0.116
R2635	R	word-phoneme_entropy	0.081
R2650	R	word-phoneme_entropy	0.111
R2652	R	word-phoneme_entropy	0.068
R2655	R	word-phoneme_entropy	0.08
R2657	R	word-phoneme_entropy	0.073
R2669	R	word-phoneme_entropy	0.11
R2674	R	word-phoneme_entropy	0.063
R2675	R	word-phoneme_entropy	0.069
R2676	L	word-phoneme_entropy	0.091
R2677	R	word-phoneme_entropy	0.118
R2349	R	word-surprisal	0.072
R2614	R	word-surprisal	0.096
R2635	R	word-surprisal	0.063
R2650	R	word-surprisal	0.092
R2652	R	word-surprisal	0.081
R2655	R	word-surprisal	0.071
R2657	R	word-surprisal	0.071
R2669	R	word-surprisal	0.074
R2674	R	word-surprisal	0.055
R2675	R	word-surprisal	0.073
R2676	L	word-surprisal	0.08
R2677	R	word-surprisal	0.082
R2349	R	sublexical-entropy	0.086
R2614	R	sublexical-entropy	0.146
R2635	R	sublexical-entropy	0.06
R2650	R	sublexical-entropy	0.075
R2652	R	sublexical-entropy	0.103
R2655	R	sublexical-entropy	0.083
R2657	R	sublexical-entropy	0.141
R2669	R	sublexical-entropy	0.139
R2674	R	sublexical-entropy	0.143
R2675	R	sublexical-entropy	0.066
R2676	L	sublexical-entropy	0.149
R2677	R	sublexical-entropy	0.058
R2349	R	sublexical-surprisal	0.097
R2614	R	sublexical-surprisal	0.115
R2635	R	sublexical-surprisal	0.078
R2650	R	sublexical-surprisal	0.077
R2652	R	sublexical-surprisal	0.07
R2655	R	sublexical-surprisal	0.099
R2657	R	sublexical-surprisal	0.127
R2669	R	sublexical-surprisal	0.102
R2674	R	sublexical-surprisal	0.097
R2675	R	sublexical-surprisal	0.149
R2676	L	sublexical-surprisal	0.065
R2677	R	sublexical-surprisal	0.055
