# Supplementary material for: Parallel processing in speech perception with local and global representations of linguistic context
Source: eLife. 2022 Jan 21;11:e72056. doi: 10.7554/eLife.72056 (PMC8830882; doi:10.7554/eLife.72056)
Supplement: Figure 5—source data 2. [file elife-72056-fig5-data2.zip › Figure 5Source Data 2.txt]

TRF pairwise comparison
-----------------------
tstart, tstop, duration: the significant time-region
p: smallest p-value in the time region, corrected for multiple comparisons across time


sentence-surprisal  <->  word-surprisal

tstart   tstop    duration   p           sig
--------------------------------------------
-0.077   -0.066   0.011      0.024176    *  
-0.038   0.008    0.046      0.0026862   ** 
0.205    0.392    0.187      0.0070818   ** 
0.406    0.418    0.012      0.035897    *  
0.663    0.673    0.01       0.02906     *  


sentence-surprisal  <->  sublexical-surprisal

tstart   tstop   duration   p           sig
-------------------------------------------
-0.035   0.098   0.133      0.0002442   ***
0.197    0.477   0.28       0.0007326   ***


word-surprisal  <->  sublexical-surprisal

tstart   tstop   duration   p          sig
------------------------------------------
0.013    0.032   0.019      0.024176   *  
0.044    0.102   0.058      0.006105   ** 


sentence-cohort_entropy  <->  word-cohort_entropy

tstart   tstop   duration   p           sig
-------------------------------------------
-0.12    -0.03   0.09       0.0031746   ** 
-0.008   0.071   0.079      0.003663    ** 
0.144    0.161   0.017      0.037851    *  
0.172    0.282   0.11       0.0031746   ** 
0.308    0.49    0.182      0.0007326   ***
0.81     0.886   0.076      0.0017094   ** 
0.952    0.968   0.016      0.010012    *  


sublexical-entropy  <->  sentence-phoneme_entropy

tstart   tstop   duration   p          sig
------------------------------------------
0.899    0.903   0.004      0.033455   *  


sublexical-entropy  <->  word-phoneme_entropy

tstart   tstop   duration   p           sig
-------------------------------------------
0.536    0.566   0.03       0.0017094   ** 
0.693    0.706   0.013      0.026618    *  
0.898    0.908   0.01       0.029548    *  
0.981    1.02    0.039      0.010501    *  


sentence-phoneme_entropy  <->  word-phoneme_entropy

tstart   tstop    duration   p           sig
--------------------------------------------
-0.097   -0.086   0.011      0.030037    *  
-0.02    0.001    0.021      0.018315    *  
0.334    0.366    0.032      0.020269    *  
0.394    0.419    0.025      0.0007326   ***
0.805    0.817    0.012      0.018803    *  


word-cohort_entropy  <->  word-phoneme_entropy

tstart   tstop   duration   p   sig
-----------------------------------


sentence-cohort_entropy  <->  sentence-phoneme_entropy

tstart   tstop   duration   p           sig
-------------------------------------------
-0.008   0.058   0.066      0.0056166   ** 
0.198    0.266   0.068      0.006105    ** 
0.361    0.39    0.029      0.012943    *  
0.392    0.437   0.045      0.012454    *  
0.451    0.479   0.028      0.030525    *  
0.565    0.586   0.021      0.027595    *  
