# Supplementary material for: Parallel processing in speech perception with local and global representations of linguistic context
Source: eLife. 2022 Jan 21;11:e72056. doi: 10.7554/eLife.72056 (PMC8830882; doi:10.7554/eLife.72056)
Supplement: Figure 7—source data 1. [file elife-72056-fig7-data1.zip › Figure 7Source Data 1.txt]

subject	handedness	hemi	sentence_word	word_sublexical	sentence_sublexical
R2349	R	L	0.09453894258544565	0.23086808646935023	0.10562150965276408
R2349	R	R	-0.03458071721122871	0.06463811433175141	0.14468804499801605
R2614	R	L	0.13482255677338714	0.2585333553748687	0.06862907523576528
R2614	R	R	-0.12035763224360299	0.07931183719797283	-0.00598144094332287
R2635	R	L	-0.01779623253965649	0.21039283546571	-0.0030331439853223843
R2635	R	R	0.08482749964236966	0.2476184106614069	0.11251319907601418
R2650	R	L	-0.010142393471270808	0.15976713154486233	0.005519373988313007
R2650	R	R	-0.15285190808361362	0.16070398307790848	0.015908249488610485
R2652	R	L	0.1146344565223276	0.09414373201581051	0.058919420125705176
R2652	R	R	0.08920112796561029	0.2312803306806329	0.08422088494800216
R2655	R	L	-0.19373823334951487	0.22916058744028053	0.06420248007792148
R2655	R	R	-0.1476940622615507	0.1273080772115787	-0.021034538874079974
R2657	R	L	0.015680844339490903	0.18857252661467383	0.08480175055092824
R2657	R	R	-0.03649132860261452	0.08801160507405686	0.007240839499612915
R2669	R	L	-0.08859524743153753	0.19528203546586323	0.0034852431461738333
R2669	R	R	-0.22582860525167164	0.13376055189436914	-0.011800864241503277
R2674	R	L	0.08633492015841641	0.23014439334307862	0.09051295215112334
R2674	R	R	-0.04687505448786954	0.1174907643111588	-0.01390600724795867
R2675	R	L	-0.002076334513549284	0.24036623763154472	0.08929990781614243
R2675	R	R	0.1200692071243544	0.20882490168069287	0.08190264325712443
R2676	L	L	0.029738943695686616	0.18979346607940328	0.05417502126917976
R2676	L	R	-0.17134755862998288	0.09687225801070455	-0.020684157760378206
R2677	R	L	-0.2671531522245757	0.17952742037074654	-0.05909265737255467
R2677	R	R	-0.1405238707203015	0.09268772748785783	0.009913094973959797
